# Supplementary material for: Clinical Outcome of Nivolumab Plus Ipilimumab in Patients with Locally Advanced Non-Small-Cell Lung Cancer with Relapse after Concurrent Chemoradiotherapy followed by Durvalumab
Source: Cancers (Basel). 2024 Apr 3;16(7):1409. doi: 10.3390/cancers16071409 (PMC11011053; doi:10.3390/cancers16071409)
Supplement: Supplementary file 1 [file cancers-16-01409-s001.zip]

Archive with 4 entries (4 files):
- Supplementary Figures S1 and S2.pdf
- Supplementary Table S1.pdf
- Supplementary Table S2.pdf
- Supplementary Table S3.pdf
